# Supplementary material for: Integrated Metabolomic Profiling and Harvest Volatile Signatures Reveal Cultivar-Specific Quality Traits in Blueberries (Vaccinium corymbosum L.)
Source: Plants (Basel). 2026 Mar 19;15(6):948. doi: 10.3390/plants15060948 (PMC13029988; doi:10.3390/plants15060948)
Supplement: Supplementary file 1 [file plants-15-00948-s001.zip]

Archive with 6 entries (6 files):
- Supplementary Table S1.xlsx
- __MACOSX/._Supplementary Table S1.xlsx
- Supplementary Table S2.xlsx
- __MACOSX/._Supplementary Table S2.xlsx
- Supplementary Table S3.xlsx
- __MACOSX/._Supplementary Table S3.xlsx
