# Supplementary material for: Integrated Metabolomic Profiling and Harvest Volatile Signatures Reveal Cultivar-Specific Quality Traits in Blueberries (Vaccinium corymbosum L.)
Source: Plants (Basel). 2026 Mar 19;15(6):948. doi: 10.3390/plants15060948 (PMC13029988; doi:10.3390/plants15060948)
Supplement: Supplementary file 1 [file plants-15-00948-s001.zip › Supplementary Table S1.xlsx]

## Sheet: S1
Table S1: Calibration parameters and method validation data for target compounds.
Group	Compounds	CAS	R2	SLOPE	S/N (AREA)	LOD (ng/ul)	LOQ (ng/ul)	RSD %
Sulfides	Dimethyl sulfide	75-18-3	0.9997	312915	1595	0.00509723	0.0168209	3.691
Sulfides	Dimethyl disulfide	624-92-0	0.9998	167825	1558	0.00928348	0.0306355	2.225
Aldehydes	Propionaldehyde	123-38-6	1	108780	361.45	0.00332276	0.0109651	2.694
Aldehydes	Isobutyraldehyde	78-84-2	0.9994	323669	950.47	0.00293655	0.00969061	3.461
Aldehydes	Butyraldehyde	123-72-8	0.9997	148111	1520.21	0.010264	0.0338712	2.874
Aldehydes	Isovaleraldehyde	590-86-3	0.9998	192102	586.96	0.00305546	0.010083	3.05
Aldehydes	Valeraldehyde	110-62-3	0.9993	177343	1664.6	0.00938633	0.0309749	3.48
Aldehydes	n-Hexanal	66-25-1	0.9996	379471	1400.03	0.00368943	0.0121751	2.503
Aldehydes	n-Heptanal	111-71-7	0.9995	256546	1686.34	0.00657325	0.0216917	3.792
Aldehydes	Benzaldehyde	100-52-7	0.9985	482273	1344.78	0.00278842	0.00920179	3.874
Aldehydes	Octanal	124-13-0	0.9989	196734	186.07	0.000945795	0.00312112	1.558
Aldehydes	Nonanal	124-19-6	0.9995	302270	138.86	0.000459391	0.00151599	0.983
Aldehydes	Decanal	112-31-2	0.9986	241085	159.69	0.00066238	0.00218586	5.254
Aldehydes	Undecanal	112-44-7	0.9996	249891	134.23	0.000537154	0.00177261	3.003
Aldehydes	Dodecanal	112-54-9	0.9995	254945	186.44	0.000731295	0.00241327	1.775
Ketones	Acetone	67-64-1	1	461604	1245	0.00269712	0.00890049	4.895
Ketones	2-Hexanone	108-10-1	0.9999	192752	2141	0.0111075	0.0366549	6.929
Acids	Formic acid	64-18-6	1	13717	1211	0.0882846	0.291339	6.86
Acids	Acetic acid	64-19-7	1	110042	730.55	0.00663883	0.0219081	17.907
Acids	Propionic acid	79-09-4	1	29401	148.76	0.00505969	0.016697	14.048
Acids	Isobutyric acid	79-31-2	1	162754	661.92	0.004067	0.0134211	3.321
Acids	Butyric acid	107-92-6	0.9998	165076	246.06	0.00149059	0.00491893	17.612
Acids	Isovaleric acid	503-74-2	0.9997	205022	435.78	0.00212553	0.00701424	3.18
Acids	Valeric acid	109-52-4	0.9992	222043	743.9	0.00335025	0.0110558	18.465
Acids	4-Methylvaleric acid	646-07-1	0.9999	88788	1196.02	0.0134705	0.0444527	10.617
Acids	Hexanoic acid	142-62-1	1	118307	1143.47	0.00966528	0.0318954	1.324
Acids	Heptanoic acid	111-14-8	0.9999	57318	2103.4	0.036697	0.1211	3.972
Phenols	Phenol	108-95-2	0.9998	1142860	1738.93	0.00152156	0.00502115	3.681
Alcohols	ethanol	64-17-5	0.9996	278130	851.21	0.00306048	0.0100996	4.145
Alcohols	1-propanol	71-23-8	0.9981	227222	789.15	0.00347304	0.011461	4.415
Alcohols	2-propanol	67-63-0	0.9987	216412	1127	0.00520766	0.0171853	1.472
Alcohols	1-butanol	71-36-3	0.9986	120061	1674	0.0139429	0.0460116	3.535
Alcohols	2-butanol	78-92-2	0.9997	182758	887.24	0.00485473	0.0160206	3.692
Alcohols	1-pentanol	71-41-0	0.9994	165861	1698	0.0102375	0.0337837	3.692
Esters	formic acid methyl ester	107-31-3	0.9821	148581	241	0.00162201	0.00535264	3.692
Esters	methyl acetate	79-20-9	0.9793	165037	786.29	0.00476433	0.0157223	5.441
Esters	ethyl acetate	141-78-6	0.9793	152450	339.24	0.00222525	0.00734334	5.442
Esters	methyl butyrate	623-42-7	0.9995	152474	657	0.00430893	0.0142195	4.558
Esters	ethyl butyrate	105-54-4	0.9991	151105	1197	0.00792164	0.0261414	5.442
