# Supplementary material for: Integrated Metabolomic Profiling and Harvest Volatile Signatures Reveal Cultivar-Specific Quality Traits in Blueberries (Vaccinium corymbosum L.)
Source: Plants (Basel). 2026 Mar 19;15(6):948. doi: 10.3390/plants15060948 (PMC13029988; doi:10.3390/plants15060948)
Supplement: Supplementary file 1 [file plants-15-00948-s001.zip › Supplementary Table S2.xlsx]

## Sheet: S2
Table S2: Relative abundance of primary metabolites in five blueberry cultivars (‘Aurora’, ‘Chandler’, ‘Elliot’, ‘Legacy’, and ‘Liberty’) at harvest and after cold storage. Values are expressed as mean ± standard error (SE) (n = 30). Different lowercase letters within the same row indicate significant differences among cultivars at harvest, while different uppercase letters within the same row in…
Harvest		AURORA				CHANDLER				ELLIOT				LEGACY				LIBERTY
		MEAN ± SE				MEAN ± SE				MEAN ± SE				MEAN ± SE				MEAN ± SE
∑8Monosaccharide	Fructose	2.44773	±	0.294534	a	2.07838	±	0.0943518	ab	2.5232	±	0.185736	a	1.55516	±	0.214851	b	2.28449	±	0.0275881	a
	L-(-)-Sorbose	1.79647	±	0.143571	a	1.15067	±	0.0859788	bc	0.0759364	±	0.0139848	d	0.906744	±	0.105853	c	1.48499	±	0.184175	ab
	D-Glucose	0.0618158	±	0.0102064	c	0.0661988	±	0.00516685	c	0.314956	±	0.0269407	a	0.0434324	±	0.00724009	c	0.231598	±	0.0212398	b
	Mannose	0.578762	±	0.0794125	c	2.23515	±	0.174482	b	4.53296	±	0.332225	a	1.75555	±	0.204242	b	1.84425	±	0.076768	b
	D-Allose	0.595401	±	0.0635096	c	0.454061	±	0.0191312	cd	1.42892	±	0.121331	a	0.31987	±	0.0415462	d	0.856494	±	0.0218853	b
	Galactose	0.0769428	±	0.00727181	bc	0.0446216	±	0.00730623	d	0.141402	±	0.0391092	b	0.224486	±	0.0364763	a	0.0583521	±	0.0123162	d
	D-(-)-Tagatose	0.107738	±	0.00955569	a	0.0176172	±	0.00215626	b	0.0967158	±	0.0255727	a	0.00721453	±	0.000925903	b	0.0453749	±	0.0093367	b
	D-(-)-Ribofuranose	0.0839009	±	0.00919135	bc	0.0464094	±	0.00600017	c	0.136229	±	0.0337907	b	0.225866	±	0.0283648	a	0.060204	±	0.0137275	c
∑3Disaccharide	Maltose	0.14426	±	0.109652	a	0.0143972	±	0.000701954	a	0.199097	±	0.13398	a	0.0417728	±	0.00508089	a	0.128463	±	0.00824178	a
	Sucrose	0.0755743	±	0.00754352	bc	0.0502721	±	0.00432251	bc	0.347329	±	0.0710959	a	0.0329627	±	0.00395163	c	0.15459	±	0.0223503	b
	D-(+)-Cellobiose	0.00544575	±	0.000677145	d	0.0640286	±	0.00303431	c	0.177936	±	0.0082263	a	0.00957735	±	0.00124684	d	0.111949	±	0.00203169	b
∑4Polyol	Sorbitol (D-Glucitol)	0.566149	±	0.0543242	c	2.27169	±	0.0966666	a	0.0850677	±	0.00358537	d	1.66882	±	0.221745	b	0.0497757	±	0.000771441	d
	Mannitol	0.557515	±	0.0620388	c	0.456749	±	0.0194025	cd	1.48029	±	0.109863	a	0.316533	±	0.0419818	d	0.87631	±	0.0160442	b
	Myo-Inositol	0.0780287	±	0.0101239	b	0.0292108	±	0.00275621	c	0.0243642	±	0.000948286	c	0.0249779	±	0.00359765	c	0.13719	±	0.0292309	a
	Glycerol	0.026104	±	0.00236554	b	0.00647048	±	0.000324469	c	0.0371223	±	0.00478553	a	0.0407576	±	0.00492944	a	0.0173922	±	0.00121651	b
∑10Organic acid	Citric acid	0.357348	±	0.034207	c	0.940854	±	0.0444037	c	6.01734	±	0.681399	a	0.549889	±	0.0679915	c	2.26443	±	0.119842	b
	Isocitric acid / D-threo-Isocitric acid	0.100326	±	0.0135408	ab	0.0567453	±	0.00569503	b	0.166678	±	0.0485157	a	0.0494854	±	0.00677451	b	0.0975303	±	0.0237566	ab
	α-Ketoglutaric acid	0.00604939	±	0.000440718	b	0.0048916	±	0.000291003	b	0.0328916	±	0.0071462	a	0.0338552	±	0.00402412	a	0.016875	±	0.00265959	b
	Succinic acid	0.00679513	±	0.00381198	a	0.0253509	±	0.00882545	a	0.0241141	±	0.0142022	a	0.0144853	±	0.00551992	a	0.0191492	±	0.0119349	a
	Fumaric acid	0.0164681	±	0.00163345	b	0.023772	±	0.00118658	a	0.00749373	±	0.000777228	c	0.00799583	±	0.00100394	c	0.00188715	±	8.21279e-05	d
	Malic acid	0.036532	±	0.00296915	b	0.0847366	±	0.00604664	b	0.305696	±	0.073772	a	0.0301381	±	0.0036997	b	0.208406	±	0.0379596	a
	Oxalic acid	0.251085	±	0.0394331	a	0.0858369	±	0.00871233	c	0.16917	±	0.00292985	b	0.167539	±	0.0270567	b	0.13988	±	0.0108613	bc
	Quinic acid	3.20708	±	0.306382	b	4.55515	±	0.444576	a	0.295121	±	0.0845964	c	0.253767	±	0.0343419	c	0.078523	±	0.0179509	c
	Galactonic acid	0.0645966	±	0.00600572	b	0.0230146	±	0.00104154	b	0.125411	±	0.0350112	a	0.0569821	±	0.0069611	b	0.17735	±	0.0114437	a
	Malonic acid	0.00614134	±	0.000670558	b	0.00754587	±	0.000442567	ab	0.00910439	±	0.000719498	a	0.00435282	±	0.000571725	c	0.00675168	±	0.000136756	b
∑6Amino acid	Glutamic acid (Glutamate)	0.00868079	±	0.00191527	c	0.0282359	±	0.00341715	c	0.172944	±	0.01356	a	0.0163249	±	0.00330151	c	0.0917675	±	0.0147458	b
	Aspartic acid (Aspartate)	0.0119826	±	0.00103552	a	0.00194452	±	0.000226974	b	0.0137289	±	0.00350887	a	0.00381544	±	0.000480757	b	0.00199444	±	0.000392262	b
	Alanine	0.0373146	±	0.00330364	b	0.0672606	±	0.00820739	b	0.286228	±	0.0755174	a	0.0292346	±	0.00370421	b	0.201662	±	0.0413765	a
	Serine	0.124771	±	0.0135598	b	0.0270873	±	0.000942121	d	0.170105	±	0.0233576	a	0.0713846	±	0.00262187	c	0.0351899	±	0.00232177	cd
	Valine	0.12562	±	0.012996	a	0.0257778	±	0.00137332	a	1.03678	±	0.925504	a	0.0788496	±	0.0103658	a	0.0383638	±	0.0016783	a
	L-Tryptophan	0.0883982	±	0.013633	c	0.0257633	±	0.0013021	d	0.226733	±	0.0105701	a	0.0673567	±	0.00967397	c	0.144367	±	0.00402383	b
∑5Fatty acid	Palmitic acid	0.103992	±	0.0188182	b	0.0508011	±	0.00460997	b	0.049186	±	0.00299356	b	0.214874	±	0.0381952	a	0.111258	±	0.0134369	b
	Stearic acid	0.0412294	±	0.00448769	cd	0.0249078	±	0.00105427	d	0.116398	±	0.0105443	a	0.0643026	±	0.00826338	b	0.0505554	±	0.001561	bc
	Arachidic acid	0.0142997	±	0.00185116	b	0.00292462	±	0.000147632	c	0.00773957	±	0.00025219	c	0.0215313	±	0.00309948	a	0.00612419	±	0.000169158	c
	Oleic acid	0.0528016	±	0.00846121	b	0.0142783	±	0.00105232	c	0.0538515	±	0.00130044	b	0.148177	±	0.0243077	a	0.0286193	±	0.00242037	bc
	Linoelaidic acid	0.00358005	±	0.000491137	b	0.00378772	±	0.000160173	b	0.0174134	±	0.00148808	b	0.106296	±	0.0136788	a	0.00385323	±	0.00011612	b
∑2Lipid	1-Monopalmitin	0.0983047	±	0.014726	d	0.0982451	±	0.00636231	d	0.487701	±	0.00299307	a	0.385784	±	0.0604605	b	0.207911	±	0.0134005	c
	Oleamide	0.020165	±	0.00197804	b	0.0110604	±	0.000473751	b	0.015882	±	0.00153278	b	0.218163	±	0.0277341	a	0.020433	±	0.000747893	b
∑3Triterpenoid/Sterol	Ursolic acid	0.0793261	±	0.00730067	b	0.0335843	±	0.00160472	c	0.239091	±	0.0227874	a	0.0952561	±	0.0116394	b	0.0245156	±	0.0039184	c
	β-Amyrin	0.0372465	±	0.00421223	b	0.0303771	±	0.00519694	b	0.124213	±	0.0444946	b	0.474046	±	0.0632098	a	0.033762	±	0.00809697	b
	β-Sitosterol	4.19456	±	0.484984	a	0.0545037	±	0.00766637	b	0.125772	±	0.0380227	b	0.310499	±	0.0228688	b	0.0746225	±	0.0156141	b
Post Harvest		AURORA				CHANDLER				ELLIOT				LEGACY				LIBERTY
		MEAN ± SE				MEAN ± SE				MEAN ± SE				MEAN ± SE				MEAN ± SE
∑8Monosaccharide	Fructose	2.98301	±	0.293833	A	2.88627	±	0.205338	AB	3.44021	±	0.280739	A	2.18015	±	0.10879	B	2.7695	±	0.136796	AB
	L-(-)-Sorbose	2.17103	±	0.302114	A	1.56938	±	0.146062	AB	0.100939	±	0.0163078	C	1.23715	±	0.0540061	B	1.83447	±	0.329749	AB
	D-Glucose	0.0763389	±	0.00721393	C	0.0938912	±	0.0104192	C	0.436654	±	0.0434434	A	0.0624485	±	0.00513293	C	0.27841	±	0.0195457	B
	Mannose	0.691234	±	0.0598791	D	2.8753	±	0.181368	B	5.97617	±	0.220405	A	2.33097	±	0.150263	C	2.16989	±	0.172241	C
	D-Allose	0.687108	±	0.075428	C	0.588055	±	0.0358261	C	1.8139	±	0.0819785	A	0.402751	±	0.016111	D	0.946631	±	0.0569836	B
	Galactose	0.0982995	±	0.0194904	BC	0.0596683	±	0.00781924	D	0.18165	±	0.0452587	B	0.308801	±	0.0379441	A	0.0711591	±	0.015846	D
	D-(-)-Tagatose	0.127296	±	0.0223228	A	0.0228596	±	0.0022502	B	0.124111	±	0.0311457	A	0.00913802	±	0.000766584	B	0.0535627	±	0.0126101	B
	D-(-)-Ribofuranose	0.101062	±	0.0201554	BC	0.058581	±	0.00746203	C	0.168199	±	0.0379349	B	0.288842	±	0.0232071	A	0.0687214	±	0.0184098	C
∑3Disaccharide	Maltose	0.136708	±	0.105433	A	0.0149545	±	0.00064889	A	0.210201	±	0.144049	A	0.0434171	±	0.0003842	A	0.11784	±	0.0118648	A
	Sucrose	0.0672024	±	0.012357	B	0.0501373	±	0.00418797	B	0.336363	±	0.0694675	A	0.0333549	±	0.00231107	B	0.145722	±	0.0257225	B
	D-(+)-Cellobiose	0.00485516	±	0.000492676	D	0.0677819	±	0.00478084	C	0.183989	±	0.00681981	A	0.0103956	±	0.00229976	D	0.100687	±	0.00496145	B
∑4Polyol	Sorbitol (D-Glucitol)	0.476258	±	0.0494102	C	2.28103	±	0.167276	A	0.0795147	±	0.00469035	D	1.53562	±	0.0736617	B	0.0413051	±	0.00338435	D
	Mannitol	0.485351	±	0.0247369	C	0.455161	±	0.0241951	C	1.42405	±	0.0618068	A	0.314177	±	0.0165045	D	0.752103	±	0.0327519	B
	Myo-Inositol	0.0718006	±	0.00630859	B	0.0299963	±	0.00436678	C	0.0248849	±	0.000398235	C	0.0256629	±	0.00155593	C	0.121204	±	0.0279802	A
	Glycerol	0.0296647	±	0.0034085	B	0.00832462	±	0.000599748	D	0.0460177	±	0.00495294	A	0.0500919	±	0.000426739	A	0.0195471	±	0.0020001	C
∑10Organic acid	Citric acid	0.297446	±	0.0433994	C	0.833927	±	0.0400761	C	5.31108	±	0.312325	A	0.526195	±	0.0111774	C	1.95219	±	0.193411	B
	Isocitric acid / D-threo-Isocitric acid	0.0804969	±	0.0176345	AB	0.0500323	±	0.00419142	B	0.133028	±	0.0330464	A	0.0445403	±	0.00714811	B	0.0795128	±	0.0226696	AB
	α-Ketoglutaric acid	0.00502516	±	0.000622708	B	0.0046563	±	0.000327351	B	0.0314106	±	0.00644825	A	0.031752	±	0.00186673	A	0.0150603	±	0.00292582	B
	Succinic acid	0.00670362	±	0.00297135	A	0.0309394	±	0.0109968	A	0.0303634	±	0.0182742	A	0.0180458	±	0.00608564	A	0.0197523	±	0.0114722	A
	Fumaric acid	0.014792	±	0.00131537	B	0.0245812	±	0.00145998	A	0.00717523	±	0.00043238	C	0.00827985	±	0.00016915	C	0.00168686	±	0.000172791	D
	Malic acid	0.0308994	±	0.00398085	C	0.0769098	±	0.0052464	BC	0.273011	±	0.0650323	A	0.0278462	±	0.00242758	C	0.172884	±	0.0368346	AB
	Oxalic acid	0.268489	±	0.0251682	A	0.105362	±	0.0138893	C	0.199647	±	0.0145675	B	0.204046	±	0.0174358	B	0.144535	±	0.0061481	C
	Quinic acid	2.69629	±	0.546117	B	4.40115	±	0.460413	A	0.27319	±	0.0708457	C	0.222913	±	0.0178457	C	0.0628519	±	0.0151536	C
	Galactonic acid	0.0579592	±	0.0056805	B	0.0238746	±	0.00114161	B	0.122285	±	0.0266387	A	0.0579878	±	0.000807659	B	0.159887	±	0.0206503	A
	Malonic acid	0.00708155	±	0.000620495	BC	0.00965414	±	0.000892199	A	0.0114072	±	0.000365641	A	0.00548224	±	0.000219383	C	0.00748412	±	0.000533764	B
∑6Amino acid	Glutamic acid (Glutamate)	0.00998728	±	0.0013261	C	0.0377983	±	0.0055426	C	0.224732	±	0.025351	A	0.0210922	±	0.00260193	C	0.100203	±	0.00953293	B
	Aspartic acid (Aspartate)	0.0142127	±	0.0020226	A	0.0026701	±	0.000303109	B	0.0171481	±	0.00356058	A	0.00516857	±	0.000349872	B	0.00232968	±	0.000521187	B
	Alanine	0.0450473	±	0.00880012	C	0.0860002	±	0.00981909	BC	0.368542	±	0.086874	A	0.037096	±	0.00276689	C	0.226246	±	0.0499749	AB
	Serine	0.139293	±	0.0143592	B	0.0342627	±	0.00227116	D	0.21067	±	0.0232817	A	0.0945212	±	0.00572866	C	0.0395422	±	0.00432153	D
	Valine	0.142097	±	0.0121704	A	0.0322033	±	0.00252386	A	1.15389	±	1.0087	A	0.0990684	±	0.00338926	A	0.0424575	±	0.00406713	A
	L-Tryptophan	0.0817164	±	0.0108858	C	0.0272922	±	0.00207701	D	0.237397	±	0.02133	A	0.0730791	±	0.00475406	C	0.1316	±	0.00353123	B
∑5Fatty acid	Palmitic acid	0.0868766	±	0.011546	B	0.0487843	±	0.00544792	B	0.0473118	±	0.00523538	B	0.208632	±	0.0218845	A	0.0886634	±	0.00934245	B
	Stearic acid	0.0351948	±	0.00406103	CD	0.0253302	±	0.00135124	D	0.112028	±	0.00435508	A	0.0594667	±	0.00191898	B	0.042484	±	0.00351539	C
	Arachidic acid	0.0126753	±	0.00112806	B	0.00285503	±	0.0001613	D	0.00748088	±	0.000287283	C	0.021629	±	0.00130099	A	0.00532265	±	0.000288255	CD
	Oleic acid	0.0438181	±	0.00552971	B	0.0138511	±	0.00154525	C	0.0500951	±	0.00274162	B	0.131291	±	0.00829	A	0.0229956	±	0.00168309	C
	Linoelaidic acid	0.00290928	±	0.000469711	C	0.00367145	±	0.000344043	C	0.0161579	±	0.000882645	B	0.0977586	±	0.00224672	A	0.00302155	±	0.000162697	C
∑2Lipid	1-Monopalmitin	0.0880429	±	0.00980857	D	0.099236	±	0.0081592	D	0.487815	±	0.00771502	A	0.391841	±	0.0298001	B	0.181975	±	0.00696371	C
	Oleamide	0.0169171	±	0.00124969	B	0.0105561	±	0.000428106	B	0.0148525	±	0.000557487	B	0.210932	±	0.00720309	A	0.0171318	±	0.00171292	B
∑3Triterpenoid/Sterol	Ursolic acid	0.0566387	±	0.0081727	BC	0.0283304	±	0.00156655	C	0.203449	±	0.0274781	A	0.0846913	±	0.00200595	B	0.0181175	±	0.00153539	C
	β-Amyrin	0.0286636	±	0.00228774	C	0.0269145	±	0.00484894	C	0.106313	±	0.0309919	B	0.401276	±	0.0161218	A	0.0287525	±	0.00801135	C
	β-Sitosterol	3.55345	±	0.481653	A	0.0508336	±	0.00467311	B	0.111686	±	0.0312213	B	0.305059	±	0.0428848	B	0.0615517	±	0.0132342	B
