# Supplementary material for: Integrated Metabolomic Profiling and Harvest Volatile Signatures Reveal Cultivar-Specific Quality Traits in Blueberries (Vaccinium corymbosum L.)
Source: Plants (Basel). 2026 Mar 19;15(6):948. doi: 10.3390/plants15060948 (PMC13029988; doi:10.3390/plants15060948)
Supplement: Supplementary file 1 [file plants-15-00948-s001.zip › Supplementary Table S3.xlsx]

## Sheet: S3
Table S3: Concentrations (μg m-3) of volatile organic compounds in five blueberry cultivars (‘Aurora’, ‘Chandler’, ‘Elliot’, ‘Legacy’, and ‘Liberty’) at harvest. Values are presented as mean ± standard error (SE) (n = 30). Different letters within the same row indicate significant differences among cultivars after cold storage, according to Duncan’s Multiple Range Test at P ≤ 0.05.
	AURORA				CHANDLER				ELLIOT				LEGACY				LIBERTY
	MEAN ± SE				MEAN ± SE				MEAN ± SE				MEAN ± SE				MEAN ± SE
Dimethyl sulfide	0.00342585	±	0.00257631	a	0.000283179	±	0.000283179	a	0.00191976	±	0.000684681	a	0.00432617	±	0.00193715	a	0.00641406	±	0.00396754	a
Dimethyl disulfide	0	±	0	a	0.00171475	±	0.00104174	a	0	±	0	a	0	±	0	a	0.0018412	±	0.00115725	a
Σ2Sulfides	0.00342585	±	0.00257631	a	0.00199793	±	0.00130323	a	0.00191976	±	0.000684681	a	0.00432617	±	0.00193715	a	0.00825526	±	0.00511567	a
Propionaldehyde	0.00199485	±	0.000390778	a	0.40492	±	0.391903	a	0.00251216	±	0.00195836	a	0.0012415	±	0.000687703	a	0.130873	±	0.0719027	a
Isobutyraldehyde	0.118488	±	0.0247586	b	0.277652	±	0.275115	b	0.410976	±	0.121581	b	0.727303	±	0.51849	b	2.59473	±	1.01159	a
Butyraldehyde	0.0275335	±	0.0214132	a	0.0132222	±	0.0115116	a	0.0166924	±	0.0142505	a	0.00171067	±	0	a	0.053409	±	0.0294855	a
Isovaleraldehyde	0.0818176	±	0.0405673	a	0.526673	±	0.348743	a	0.1134	±	0.0314006	a	0.0702867	±	0.0331924	a	0.927419	±	0.71921	a
Valeraldehyde	0.00156439	±	0	b	0.00104293	±	0.000521463	b	0.0227552	±	0.0127833	a	0.00285197	±	0.00143476	b	0.00349436	±	0.00274951	b
n-Hexanal	0.0240911	±	0.00431044	b	0.0729355	±	0.0377742	b	0.249175	±	0.111432	ab	0.0318672	±	0.0102753	b	0.634965	±	0.247272	a
n-Heptanal	0.909027	±	0.517229	a	0.290555	±	0.160961	a	0.709146	±	0.358092	a	0.255104	±	0.0448765	a	0.977204	±	0.51962	a
Benzaldehyde	0.825363	±	0.212004	b	0.817346	±	0.113643	b	1.13407	±	0.179503	b	0.41649	±	0.148223	b	1.87399	±	0.350589	a
Octanal	2.03125	±	0.222288	bc	1.85917	±	0.329673	bc	2.94017	±	0.583452	ab	1.59384	±	0.366939	c	3.91449	±	0.173272	ab
Nonanal	3.33205	±	0.292938	b	2.25674	±	1.13337	b	2.93012	±	0.343698	b	1.79927	±	0.838852	b	10.7575	±	1.81395	a
Decanal	1.81997	±	0.566761	b	1.87198	±	0.384625	b	0.776406	±	0.293099	b	0.739305	±	0.126596	b	5.05404	±	0.533811	a
Undecanal	0.119437	±	0.038488	a	0.191319	±	0.10301	a	0.16503	±	0.0521011	a	0.253746	±	0.113236	a	0.516924	±	0.350697	a
Dodecanal	1.03695	±	0.383178	b	1.77165	±	0.275251	b	1.39325	±	0.250133	b	1.10079	±	0.0996563	b	3.53641	±	0.726409	a
Σ13Aldehydes	10.3295	±	0.717215	b	10.3552	±	1.06872	b	10.8637	±	0.344647	b	6.9938	±	0.944636	b	30.9754	±	2.54211	a
Acetone	3.55527	±	0.13108	d	17.0929	±	0.518159	c	43.4838	±	1.00373	a	2.68276	±	0.346858	d	34.0334	±	1.39095	b
2-Hexanone	0.0501911	±	0.0163915	a	0.138834	±	0.102144	a	2.44511	±	1.47559	a	0.0780756	±	0.0580841	a	1.46475	±	0.536451	a
Σ2Ketones	3.60546	±	0.144811	d	17.2317	±	0.522865	c	45.9289	±	0.930555	a	2.76084	±	0.288847	d	35.4981	±	0.915558	b
Formic acid	0	±	0	b	4.33286	±	2.29655	a	0	±	0	b	0	±	0	b	0.719885	±	0.719885	b
Acetic acid	0.210513	±	0.0399306	b	0.964177	±	0.522323	ab	0.709496	±	0.253075	ab	1.59938	±	0.128205	a	1.77416	±	0.634562	a
Propionic acid	2.04097	±	1.46472	ab	0.351044	±	0.34954	b	1.67564	±	0.389423	ab	1.4215	±	0.196725	b	5.09998	±	1.86358	ab
Isobutyric acid	1.19401	±	1.09356	a	1.2608	±	1.21772	a	1.33666	±	0.64171	a	0.256054	±	0.242499	a	0.306317	±	0.297979	a
Butyric acid	0.0382195	±	0.0380953	a	0.237293	±	0.163031	a	0.0178194	±	0.0178194	a	0.0213558	±	0.0213558	a	0.183767	±	0.183767	a
Isovaleric acid	0	±	0	a	0	±	0	a	0.10279	±	0.10279	a	0	±	0	a	0	±	0	a
Valeric acid	0.0102943	±	0.0102943	a	0.229628	±	0.129522	a	0.583687	±	0.290524	a	0.425689	±	0.135543	a	0.689272	±	0.427326	a
4-Methylvaleric acid	0	±	0	c	0.0937164	±	0.0937164	c	10.9171	±	1.30877	a	1.52535	±	0.771936	bc	5.55371	±	2.77718	b
Hexanoic acid	3.08099	±	1.92848	a	1.9576	±	0.918624	a	4.15117	±	0.938245	a	1.75348	±	0.672526	a	6.31966	±	4.27983	a
Heptanoic acid	1.7829	±	1.37045	b	2.13382	±	0.922457	b	1.34687	±	0.529297	b	1.10556	±	0.462991	b	6.10193	±	1.91203	a
Σ10Acids	8.3579	±	0.787032	c	11.5609	±	0.394104	c	20.8412	±	0.448196	b	8.10838	±	0.473141	c	26.7487	±	2.36322	a
Phenol	0.400941	±	0.0389684	c	0.572612	±	0.0569592	c	0.836775	±	0.0384429	b	0.321296	±	0.0472941	c	2.33658	±	0.149412	a
Σ1Phenols	0.400941	±	0.0389684	c	0.572612	±	0.0569592	c	0.836775	±	0.0384429	b	0.321296	±	0.0472941	c	2.33658	±	0.149412	a
Ethanol	0.364567	±	0.294939	a	2.38337	±	0.151106	a	3.93937	±	0.294015	a	0.20706	±	0.104385	a	20.9243	±	13.7747	a
1-propanol	2.39107	±	0.375918	cd	0.8976	±	0.370374	d	10.8591	±	0.298081	b	5.73019	±	1.16345	cd	16.6423	±	2.87561	a
2-propanol	0.431962	±	0.295839	a	3.75595	±	1.86558	a	1.53868	±	0.366026	a	0.0382547	±	0.0382547	a	3.90195	±	3.84439	a
1-butanol	0.206601	±	0.171899	a	0.71325	±	0.489155	a	0.987506	±	0.0671111	a	1.28187	±	0.504741	a	0.210489	±	0.147745	a
2-butanol	0.418246	±	0.0776985	b	3.21748	±	1.63538	b	3.87178	±	0.722345	b	1.57433	±	0.783971	b	29.2723	±	14.6417	a
1-pentanol	0.0011375	±	0.000568749	a	0.219427	±	0.135725	a	0.0163162	±	0.0163162	a	0.0862014	±	0.0862014	a	0.271501	±	0.227694	a
Σ6Alcohols	3.81358	±	0.362735	d	11.1871	±	0.208594	c	21.2128	±	1.04411	b	8.91791	±	0.022296	c	71.2229	±	1.50639	a
Formic acid methyl ester	0	±	0	a	0.078789	±	0.045424	a	0	±	0	a	0.0333391	±	0.0333391	a	0.028055	±	0.028055	a
Methyl acetate	0.028803	±	0.0157395	b	1.23635	±	0.337836	a	0.359295	±	0.359295	b	0.30058	±	0.282	b	0.177704	±	0.177704	b
Ethyl acetate	0.460289	±	0.0875998	b	4.29397	±	1.12954	b	2.35329	±	0.836663	b	0.219853	±	0.0750716	b	17.3262	±	6.36429	a
Methyl butyrate	0.23504	±	0.141307	b	0.569454	±	0.438247	ab	0.701037	±	0.138401	ab	0.405706	±	0.286184	ab	1.42631	±	0.47409	a
Ethyl butyrate	0.486867	±	0.11431	b	1.88728	±	0.909997	ab	5.92674	±	0.476446	ab	0.438724	±	0.0456369	b	6.99776	±	4.05058	a
Σ5Esters	1.211	±	0.132347	c	8.06585	±	0.98755	b	9.34036	±	0.836953	b	1.3982	±	0.108073	c	25.956	±	1.99638	a
